# Supplementary material for: Characteristic of Concurrent Uterine Lipoleiomyoma and Hemangioma by Algorithm of Candidate Biomarkers for Uterine Mesenchymal Tumor
Source: Diagnostics (Basel). 2022 Oct 12;12(10):2468. doi: 10.3390/diagnostics12102468 (PMC9600651; doi:10.3390/diagnostics12102468)
Supplement: Supplementary file 1 [file diagnostics-12-02468-s001.zip]

Archive with 2 entries (2 files):
- Supplementary Figures S1,2.pdf
- Supplementary Table S1.pdf
